# Supplementary material for: Doxycycline Attenuated Ethanol-Induced Inflammaging in Endothelial Cells: Implications in Alcohol-Mediated Vascular Diseases
Source: Antioxidants (Basel). 2022 Dec 7;11(12):2413. doi: 10.3390/antiox11122413 (PMC9774758; doi:10.3390/antiox11122413)
Supplement: Supplementary file 1 [file antioxidants-11-02413-s001.zip]

Archive with 1 entries (1 files):
- antioxidants-1995092-supplementary.pdf
